# Supplementary material for: Case Report: The Complexities of Managing Medications and the Importance of Deprescribing Anticholinergics in Older Adults
Source: Front Pharmacol. 2021 Apr 16;12:584667. doi: 10.3389/fphar.2021.584667 (PMC8087073; doi:10.3389/fphar.2021.584667)
Supplement: Supplementary file 1 [file table1.xlsx]

## Sheet: Sheet1
Monday	Tuesday	Wednesday	Thursday	Friday
March 2020
2020-03-23	2020-03-24	2020-03-25	2020-03-26	2020-03-27
				CD enrolls in medication management program
2020-03-30	2020-03-31
April 2020
		2020-04-01	2020-04-02	2020-04-03
2020-04-06	2020-04-07	2020-04-08	2020-04-09	2020-04-10
2020-04-13	2020-04-14	2020-04-15	2020-04-16	2020-04-17
2020-04-20	2020-04-21	2020-04-22	2020-04-23	2020-04-24
Medication change: Melatonin quick-dissolve tablet to capsule	Health status change:	Medication changes:		Health status change: Uncontrolled pain reported by caregiver
	- Patient experienced a fall the weekend prior and injured her shoulder	- Oral cephalexin 250 mg capsules 3x/day for 7 days (PCP)
	- Suspected UTI	- 30-day probiotics (pharmacist)
		- Donepezil on hold
2020-04-27	2020-04-28	2020-04-29	2020-04-30
	Health status change: Patient transitioned from part-time caregiver to 24-hour, around-the-clock care
	Medication change: Oral tramadol 50 mg tablets 3x/day (PCP)
May 2020
				2020-05-01
2020-05-04	2020-05-05	2020-05-06	2020-05-07	2020-05-08
2020-05-11	2020-05-12	2020-05-13	2020-05-14	2020-05-15
	Health status change: Unimproved state: CD was still confused, lethargic, and had poor appetite per caregiver	Medication change: UTI testing strips delivered to the patient's residence Health status change: Patient tested positive for nitrites and leukocytes	Medication change: Oral sulfamethoxazole / trimethoprim 400/80 mg 2x/day for 10 days (PCP)
2020-05-18	2020-05-19	2020-05-20	2020-05-21	2020-05-22
Medication change:			Medication changes:	Health status change: consistently low blood pressure (caregiver)
*Anticholinergic (diphenhydramine)			**2019 Beers List (megesterol)	Medication changes:
**2019 Beers List (diphenhydramine)			- Oral megesterol (palliative care)	- Metoprolol held (palliative care)
Pharmacist incidentally notices a bottle of liquid diphenhydramine not supplied by the pharmacy or recorded on the patient's medication list. (50 mg nightly for approximately one week for sleep at caregiver’s recommendation)			- Refill on tramadol (palliative care)	- Lisinopril recommended to be withheld (pharmacist)
				- Diphenhydramine discontinuation
2020-05-25	2020-05-26	2020-05-27	2020-05-28	2020-05-29
		Health status change: CD admitted to the hospital and diagnosed with sepsis secondary to gram-negative UTI and hypokalemia
2020-06-01	2020-06-02	2020-06-03	2020-06-04	2020-06-05
Health status change: Patient discharged from the hospital with hospice referral	Medication change: Pharmacist performed medication reconciliation using discharge paperwork and hospice team’s handwritten notes
Medication changes:
- Oral potassium 40 mEq 1x/day (inpatient provider)
- Metoprolol and lisinopril doses both decreased (inpatient provider)
2020-06-08
Medication changes:
- Lisinopril, metoprolol, and pravastatin discontinued (hospice provider)
- Eliquis dosing times changed
- Potassium changed from 40 mEq 1x/day to 20 mEq 2x/day (per pharmacist’s recommendations)
Health status change: Pharmacist recommended a BMP to check potassium level
